# Supplementary material for: Factors for Returning to Work for Patients with Physical Disabilities and Brain Damage After Industrial Accidents
Source: Healthcare (Basel). 2025 Dec 27;14(1):74. doi: 10.3390/healthcare14010074 (PMC12785851; doi:10.3390/healthcare14010074)
Supplement: Supplementary file 1 [file healthcare-14-00074-s001.zip]

Archive with 1 entries (1 files):
- healthcare-4007973-supplementary.pdf
